# Supplementary material for: Recurrent loss of heterozygosity correlates with clinical outcome in pancreatic neuroendocrine cancer
Source: NPJ Genom Med. 2018 Jul 20;3:18. doi: 10.1038/s41525-018-0058-3 (PMC6054670; doi:10.1038/s41525-018-0058-3)
Supplement: Supplementary file 2 — Supplementary Tables [file 41525_2018_58_MOESM2_ESM.xlsx]

## Sheet: Table S1
Table S1. Key patient group demographics
Patient characteristics	Number (%)
Male	22 (42%)
Median age at diagnosis	56.2 years
<40 years old at diagnosis	3 (6%)
Glucagonoma / Insulinoma	1 / 12 (1.9% / 23%)
Multifocal pancreatic primary	4 (7.5%)
Family history of cancer*	10 (19%)
Multiple cancers	8 (15%)
Primary NET in >1 organ	1 (1.9%)
Died of NET	5 (9%)
Alive at last contact	45 (85%)
Mean length of follow up	5.04 years
* One or more first degree relatives with cancer, excluding squamous cell carcinoma and basal cell carcinoma

## Sheet: Table S2
Table S2. Detailed characteristics of cases
	Case code	ki67 (%) amalgamated	Final diagnosis (post genomic analysis	Glucagonoma	Insulinoma	Multifocal	FH cancer	Calcium elevated	Multiple Cancers	<40yo	Multiple NETs	Died of NET	Gender	Status at last contact
	001	<2	pNET	Yes	-	NO	-	-	-	-	-	-	f	Alive
	002	2 to 20	pNET	-	-	NO	-	Yes	-	-	-	-	m	Alive
	003	2 to 20	pNET	-	-	NO	-	-	-	-	-	-	f	Alive
	004	2 to 20	pNET	-	-	NO	Yes	-	-	-	-	-	m	Alive
	005	<2	pNET	-	-	NO	-	-	-	-	-	-	f	Alive
	006	<2	pNET	-	-	NO	-	-	Yes	-	-	-	m	Dead
	007	<2	pNET	-	-	NO	-	-	-	-	-	-	f	Alive
	008	<2	pNET	-	-	YES	-	-	-	-	-	-	m	Alive
	009	2 to 20	pNET	-	-	NO	-	-	-	-	-	-	f	Alive
	010	2 to 20	pNET	-	-	NO	-	-	-	-	-	-	m	Dead
	011	2 to 20	pNET	-	-	NO	Yes	Yes	-	-	-	-	f	Alive
	012	>20	pNET	-	-	NO	-	-	-	-	-	Yes	f	Dead
	013	<2	pNET	-	-	NO	Yes	-	-	-	-	-	m	Alive
	014	2 to 20	pNET	-	-	NO	-	-	-	-	-	-	m	Alive
	015	<2	pNET	-	-	NO	-	-	-	-	-	-	f	Alive
	016	<2	pNET	-	Yes	YES	-	-	-	-	-	-	f	Alive
	017	2 to 20	pNET	-	-	NO	Yes	-	Yes	-	-	-	f	Alive
	018	<2	pNET	-	Yes	NO	-	-	-	-	-	-	f	Alive
	019	<2	pNET	-	-	NO	-	-	-	-	-	-	f	Alive
	020	<2	pNET	-	-	NO	Yes	-	-	-	-	-	m	Alive
	021	<2	pNET	-	-	NO	-	-	-	-	-	-	f	Alive
	023	<2	pNET	-	Yes	NO	-	-	-	-	-	-	f	Alive
	024	<2	pNET	-	-	NO	-	-	-	-	-	-	f	Alive
	026	2 to 20	pNET	-	-	NOT SPECIFIED	Yes	-	-	-	-	-	m	Alive
	027	2 to 20	pNET	-	-	NO	-	-	-	-	-	Yes	f	Dead
	028	<2	pNET	-	-	NO	-	-	-	-	-	-	m	Alive
	030	<2	pNET	-	-	NO	-	-	-	-	-	-	f	Alive
	031	<2	pNET	-	-	NO	-	-	-	-	-	-	m	Alive
	032	<2	pNET	-	-	NO	-	-	Yes	-	-	-	f	Alive
	033	<2	pNET	-	-	NO	Yes	-	-	-	-	Yes	f	Dead
	034	<2	pNET	-	-	NO	-	-	-	-	-	-	m	Alive
	035	<2	pNET	-	-	YES	-	-	-	-	-	-	m	Alive
	036	<2	pNET	-	-	NO	-	-	-	-	-	-	m	Alive
	038	<2	pNET	-	Yes	NO	-	-	-	-	-	Yes	m	Dead
	039	<2	pNET	-	-	NO	-	-	-	-	-	-	f	Alive
	040	<2	pNET	-	-	NO	-	-	-	-	-	-	m	Dead
	041	<2	pNET	-	-	NO	-	-	Yes	-	-	-	m	Alive
	042	<2	pNET	-	Yes	NO	-	-	-	-	-	-	m	Alive
	043	<2	pNET	-	Yes	NO	-	-	-	-	-	-	m	Alive
	044	<2	pNET	-	Yes	NO	-	-	-	Yes	-	-	f	Alive
	045	<2	pNET	-	Yes	NOT SPECIFIED	-	-	-	Yes	-	-	m	Alive
	046	<2	pNET	-	-	NO	Yes	-	Yes	-	-	-	f	Alive
	047	<2	pNET	-	Yes	NO	-	-	-	-	-	-	f	Alive
	049	<2	pNET	-	Yes	NO	-	-	-	-	-	-	f	Alive
	050	<2	pNET	-	Yes	NO	-	-	-	-	-	-	f	Alive
	051	<2	pNET	-	-	NO	-	-	-	-	-	-	f	Alive
	053	2 to 20	pNET	-	-	NO	-	-	-	-	-	Yes	f	Dead
	054	<2	pNET	-	Yes	NO	-	-	Yes	-	-	-	f	Alive
	055	<2	pNET	-	-	NO	Yes	-	Yes	-	Yes	-	f	Alive
	056	<2	pNET	-	-	NOT SPECIFIED	-	-	-	-	-	-	f	Alive
	058	<2	pNET	-	-	NO	-	-	Yes	-	-	-	m	Alive
	059	2 to 20	pNET	-	-	NO	Yes	-	-	-	-	-	m	Alive
	060	<2	pNET	-	-	YES	-	-	-	Yes	-	-	f	Alive
	Footnotes
	pNET = Pancreatic neuroendocrine tumour

## Sheet: Table S3
Table S3. Genes contained within the Comprehensive Cancer Panel and Custom NET Panel
In BLACK	Nimblegen SeqCap Comprehensive Cancer Panel
In RED	Additional in-house Nimblegen SeqCap 'NET Panel'
Gene Symbol	Chromosome	Gene Description
ABCC6	chr16	ATP-binding cassette, sub-family C (CFTR/MRP), member 6
ABI1	chr10	abl-interactor 1
ABL1	chr9	c-abl oncogene 1, non-receptor tyrosine kinase
ABL2	chr1	v-abl Abelson murine leukemia viral oncogene homolog 2
ACSL3	chr2	acyl-CoA synthetase long-chain family member 3
ACSL6	chr5	acyl-CoA synthetase long-chain family member 6
AFF1	chr4	AF4/FMR2 family, member 1
AFF3	chr2	AF4/FMR2 family, member 3
AFF4	chr5	AF4/FMR2 family, member 4
AIP	chr11	aryl hydrocarbon receptor interacting protein
AKAP9	chr7	A-Kinase Anchoring Protein 9
AKT1	chr14	v-akt murine thymoma viral oncogene homolog 1
AKT2	chr19	v-akt murine thymoma viral oncogene homolog 2
AKT3	chr1	v-akt murine thymoma viral oncogene homolog 3 (protein kinase B, gamma)
ALDH2	chr12	aldehyde dehydrogenase 2 family (mitochondrial)
ALK	chr2	anaplastic lymphoma receptor tyrosine kinase
AMER1	chrX	APC Membrane Recruitment Protein 1
APC	chr5	adenomatous polyposis coli
AR	chrX	androgen receptor
ARAF	chrX	A-Raf Proto-Oncogene, Serine/Threonine Kinase
ARHGAP26	chr5	Rho GTPase activating protein 26
ARHGEF12	chr11	Rho guanine nucleotide exchange factor (GEF) 12
ARID1A	chr1	AT rich interactive domain 1A (SWI-like)
ARID1B	chr6	AT rich interactive domain 1B (SWI1-like)
ARID2	chr12	AT rich interactive domain 2 (ARID, RFX-like)
ARID3A	chr19	AT rich interactive domain 3A (BRIGHT-like)
ARID4A	chr14	AT rich interactive domain 4A (RBP1-like)
ARID4B	chr1	AT rich interactive domain 4B (RBP1-like)
ARID5A	chr2	AT rich interactive domain 5A (MRF1-like)
ARID5B	chr10	AT rich interactive domain 5B (MRF1-like)
ARNT	chr1	aryl hydrocarbon receptor nuclear translocator
ASPSCR1	chr17	alveolar soft part sarcoma chromosome region, candidate 1
ASXL1	chr20	additional sex combs like 1 (Drosophila)
ATF1	chr12	activating transcription factor 1
ATIC	chr2	5-aminoimidazole-4-carboxamide ribonucleotide formyltransferase/IMP cyclohydrolase
ATM	chr11	ataxia telangiectasia mutated
ATP1A1	chr1	ATPase Na+/K+ transporting subunit alpha 1
ATP2B3	chrX	ATPase Plasma Membrane Ca2+ Transporting 3
ATR	chr3	ataxia telangiectasia and Rad3 related
ATRX	chrX	alpha thalassemia/mental retardation syndrome X-linked
AURKA	chr20	aurora kinase A
AXIN1	chr16	Axin 1
AXIN2	chr17	axin 2
BAP1	chr3	BRCA1 associated protein-1 (ubiquitin carboxy-terminal hydrolase)
BCL10	chr1	B-cell CLL/lymphoma 10
BCL11A	chr2	B-cell CLL/lymphoma 11A (zinc finger protein)
BCL11B	chr14	B-cell CLL/lymphoma 11B (zinc finger protein)
BCL2	chr18	B-cell CLL/lymphoma 2
BCL3	chr19	B-cell CLL/lymphoma 3
BCL6	chr3	B-cell CLL/lymphoma 6
BCL7A	chr12	B-cell CLL/lymphoma 7A
BCL9	chr1	B-cell CLL/lymphoma 9
BCOR	chrX	BCL6 corepressor
BCR	chr22	breakpoint cluster region
BIRC3	chr11	baculoviral IAP repeat containing 3
BLID	chr11	BH3-like motif containing, cell death inducer
BLM	chr15	Bloom syndrome, RecQ helicase-like
BMPR1A	chr10	bone morphogenetic protein receptor, type IA
BRAF	chr7	v-raf murine sarcoma viral oncogene homolog B1
BRCA1	chr17	breast cancer 1, early onset
BRCA2	chr13	breast cancer 2, early onset
BRD3	chr9	bromodomain containing 3
BRD4	chr19	bromodomain containing 4
BRIP1	chr17	BRCA1 interacting protein C-terminal helicase 1
BTG1	chr12	B-cell translocation gene 1, anti-proliferative
BUB1B	chr15	budding uninhibited by benzimidazoles 1 homolog beta (yeast)
C15orf55	chr15	chromosome 15 open reading frame 55
C2orf44	chr2	WD Repeat And Coiled Coil Containing
CACNA1D	chr3	Calcium Voltage-Gated Channel Subunit Alpha1 D
CAMTA1	chr1	Calmodulin binding transcription activator 1
CANT1	chr17	calcium activated nucleotidase 1
CARD11	chr7	caspase recruitment domain family, member 11
CARS	chr11	cysteinyl-tRNA synthetase
CASC5	chr15	cancer susceptibility candidate 5
CASP8	chr2	Caspase 8
CBFA2T3	chr16	core-binding factor, runt domain, alpha subunit 2; translocated to, 3
CBFB	chr16	core-binding factor, beta subunit
CBL	chr11	Cbl proto-oncogene, E3 ubiquitin protein ligase
CBLB	chr3	Cbl proto-oncogene, E3 ubiquitin protein ligase B
CBLC	chr19	Cbl proto-oncogene, E3 ubiquitin protein ligase C
CCDC6	chr10	coiled-coil domain containing 6
CCNB1IP1	chr14	cyclin B1 interacting protein 1, E3 ubiquitin protein ligase
CCND1	chr11	cyclin D1
CCND2	chr12	cyclin D2
CCND3	chr6	cyclin D3
CCNE1	chr19	cyclin E1
CD274	chr9	CD274 molecule
CD74	chr5	CD74 molecule, major histocompatibility complex, class II invariant chain
CD79A	chr19	CD79a molecule, immunoglobulin-associated alpha
CD79B	chr17	CD79b molecule, immunoglobulin-associated beta
CDC73	chr1	cell division cycle 73, Paf1/RNA polymerase II complex component, homolog (S. cerevisiae)
CDH1	chr16	cadherin 1, type 1, E-cadherin (epithelial)
CDH11	chr16	cadherin 11, type 2, OB-cadherin (osteoblast)
CDH6	chr5	cadherin 6, type 2, K-cadherin (fetal kidney)
CDK12	chr17	cyclin-dependent kinase 12
CDK2AP2	chr11	cyclin-dependent kinase 2 associated protein 2
CDK4	chr12	cyclin-dependent kinase 4
CDK6	chr7	cyclin-dependent kinase 6
CDK8	chr13	cyclin-dependent kinase 8
CDKN1A	chr6	cyclin-dependent kinase inhibitor 1A (p21, Cip1)
CDKN1B	chr12	cyclin-dependent kinase inhibitor 1B (p27, Kip1)
CDKN2A	chr9	cyclin-dependent kinase inhibitor 2A
CDKN2B	chr9	cyclin-dependent kinase inhibitor 2B (p15, inhibits CDK4)
CDKN2C	chr1	cyclin-dependent kinase inhibitor 2C (p18, inhibits CDK4)
CDKN2D	chr19	cyclin-dependent kinase inhibitor 2D (p19, inhibits CDK4)
CDX2	chr13	caudal type homeobox 2
CEBPA	chr19	CCAAT/enhancer binding protein (C/EBP), alpha
CEP135	chr4	Centrosomal Protein 135
CHCHD7	chr8	coiled-coil-helix-coiled-coil-helix domain containing 7
CHD5	chr1	chromodomain helicase DNA binding protein 5
CHD6	chr20	chromodomain helicase DNA binding protein 6
CHEK1	chr11	checkpoint kinase 1
CHEK2	chr22	checkpoint kinase 2
CHIC2	chr4	cysteine-rich hydrophobic domain 2
CHN1	chr2	chimerin (chimaerin) 1
CIC	chr19	capicua homolog (Drosophila)
CIITA	chr16	class II, major histocompatibility complex, transactivator
CLP1	chr11	CLP1, cleavage and polyadenylation factor I subunit, homolog (S. cerevisiae)
CLTC	chr17	clathrin, heavy chain (Hc)
CLTCL1	chr22	clathrin, heavy chain-like 1
CNBP	chr3	CCHC-type zinc finger, nucleic acid binding protein
CNOT3	chr19	CCR4-NOT Transcription Complex Subunit 3
CNTRL	chr9	centriolin
COL1A1	chr17	collagen, type I, alpha 1
COX6C	chr8	cytochrome c oxidase subunit VIc
CREB1	chr2	cAMP responsive element binding protein 1
CREB3L1	chr11	cAMP responsive element binding protein 3-like 1
CREB3L2	chr7	cAMP responsive element binding protein 3-like 2
CREBBP	chr16	CREB binding protein
CRKL	chr22	v-crk sarcoma virus CT10 oncogene homolog (avian)-like
CRLF2	chrX	cytokine receptor-like factor 2
CRTC1	chr19	CREB regulated transcription coactivator 1
CRTC3	chr15	CREB regulated transcription coactivator 3
CSF1R	chr5	colony stimulating factor 1 receptor
CTNNB1	chr3	catenin (cadherin-associated protein), beta 1, 88kDa
CXCR7	chr2	chemokine (C-X-C motif) receptor 7
CYLD	chr16	cylindromatosis (turban tumor syndrome)
CYP1B1	chr2	cytochrome P450, family 1, subfamily B, polypeptide 1
DAXX	chr6	death-domain associated protein
DDB2	chr11	damage-specific DNA binding protein 2, 48kDa
DDIT3	chr12	DNA-damage-inducible transcript 3
DDR2	chr1	Discoidin domain receptor tyrosine kinase 2
DDX10	chr11	DEAD (Asp-Glu-Ala-Asp) box polypeptide 10
DDX5	chr17	DEAD (Asp-Glu-Ala-Asp) box helicase 5
DDX6	chr11	DEAD (Asp-Glu-Ala-Asp) box helicase 6
DEK	chr6	DEK oncogene
DICER1	chr14	dicer 1, ribonuclease type III
DNMT3A	chr2	DNA (cytosine-5-)-methyltransferase 3 alpha
DUX4	chr4	double homeobox 4
EBF1	chr5	early B-cell factor 1
ECT2L	chr6	Epithelial Cell Transforming 2 Like
EGFR	chr7	epidermal growth factor receptor
EGLN1	chr1	Egl-9 family hypoxia inducible factor 1
EGLN2	chr19	Egl-9 Family Hypoxia Inducible Factor 2
EIF4A2	chr3	eukaryotic translation initiation factor 4A2
ELAC2	chr17	elaC homolog 2 (E. coli)
ELF4	chrX	E74-like factor 4 (ets domain transcription factor)
ELK4	chr1	ELK4, ETS-domain protein (SRF accessory protein 1)
ELL	chr19	elongation factor RNA polymerase II
ELN	chr7	elastin
EML4	chr2	echinoderm microtubule associated protein like 4
EP300	chr22	E1A binding protein p300
EPAS1	chr2	Endothelial PAS Domain Protein 1
EPCAM	chr2	epithelial cell adhesion molecule
EPHA10	chr1	EPH receptor A10
EPHA3	chr3	EPH receptor A3
EPHA5	chr4	EPH receptor A5
EPHA6	chr3	EPH receptor A6
EPHB6	chr7	EPH receptor B6
EPS15	chr1	epidermal growth factor receptor pathway substrate 15
ERBB2	chr17	v-erb-b2 erythroblastic leukemia viral oncogene homolog 2, neuro/glioblastoma derived oncogene homolog (avian)
ERBB3	chr12	v-erb-b2 erythroblastic leukemia viral oncogene homolog 3 (avian)
ERBB4	chr2	v-erb-a erythroblastic leukemia viral oncogene homolog 4 (avian)
ERC1	chr12	ELKS/RAB6-interacting/CAST family member 1
ERCC1	chr19	excision repair cross-complementing rodent repair deficiency, complementation group 1 (includes overlapping antisense sequence)
ERCC2	chr19	excision repair cross-complementing rodent repair deficiency, complementation group 2
ERCC3	chr2	excision repair cross-complementing rodent repair deficiency, complementation group 3
ERCC4	chr16	excision repair cross-complementing rodent repair deficiency, complementation group 4
ERCC5	chr13	excision repair cross-complementing rodent repair deficiency, complementation group 5
ERG	chr21	v-ets erythroblastosis virus E26 oncogene homolog (avian)
ERRFI1	chr1	ERBB receptor feedback inhibitor 1
ETV1	chr7	ets variant 1
ETV4	chr17	ets variant 4
ETV5	chr3	ets variant 5
ETV6	chr12	ets variant 6
EVI5	chr1	Ecotropic viral integration site 5
EWSR1	chr22	Ewing sarcoma breakpoint region 1
EXT1	chr8	exostosin 1
EXT2	chr11	exostosin 2
EZH2	chr7	Enhancer Of Zeste 2 Polycomb Repressive Complex 2 Subunit
FAM123B	chrX	family with sequence similarity 123B
FAM22A	chr10	family with sequence similarity 22, member A
FAM22B	chr10	family with sequence similarity 22, member B
FAM46C	chr1	family with sequence similarity 46, member C
FANCA	chr16	Fanconi anemia, complementation group A
FANCC	chr9	Fanconi anemia, complementation group C
FANCD2	chr3	Fanconi anemia, complementation group D2
FANCE	chr6	Fanconi anemia, complementation group E
FANCF	chr11	Fanconi anemia, complementation group F
FAS	chr10	Fas (TNF receptor superfamily, member 6)
FBXO11	chr2	F-box protein 11
FBXW7	chr4	F-box and WD repeat domain containing 7, E3 ubiquitin protein ligase
FCGR2B	chr1	Fc fragment of IgG, low affinity IIb, receptor (CD32)
FCRL4	chr1	Fc receptor-like 4
FEV	chr2	FEV (ETS oncogene family)
FGF23	chr12	fibroblast growth factor 23
FGFR1	chr8	fibroblast growth factor receptor 1
FGFR1OP	chr6	FGFR1 oncogene partner
FGFR2	chr10	fibroblast growth factor receptor 2
FGFR3	chr4	fibroblast growth factor receptor 3
FGFR4	chr5	fibroblast growth factor receptor 4
FH	chr1	fumarate hydratase
FHIT	chr3	fragile histidine triad
FHL1	chrX	four and a half LIM domains 1
FIP1L1	chr4	Factor Interacting With PAPOLA And CPSF1
FKBP1B	chr2	FK506 binding protein 1B, 12.6 kDa
FKBP9	chr7	FK506 binding protein 9, 63 kDa
FLCN	chr17	folliculin
FLI1	chr11	Friend leukemia virus integration 1
FLT1	chr13	uncharacterized protein LOC145788
FLT3	chr13	fms-related tyrosine kinase 3
FLT4	chr5	fms-related tyrosine kinase 4
FNBP1	chr9	formin binding protein 1
FOLR1	chr11	folate receptor 1 (adult)
FOXA1	chr14	Forkhead Box A1
FOXC1	chr6	forkhead box C1
FOXL2	chr3	forkhead box L2
FOXO1	chr13	forkhead box O1
FOXO3	chr6	forkhead box O3
FOXO4	chrX	forkhead box O4
FOXP1	chr3	forkhead box P1
FSTL3	chr19	follistatin-like 3 (secreted glycoprotein)
FUBP1	chr1	far upstream element (FUSE) binding protein 1
FUS	chr16	fused in sarcoma
GALNT3	chr2	UDP-N-acetyl-alpha-D-galactosamine:polypeptide N-acetylgalactosaminyltransferase 3 (GalNAc-T3)
GAS7	chr17	growth arrest-specific 7
GATA1	chrX	GATA binding protein 1 (globin transcription factor 1)
GATA2	chr3	GATA binding protein 2
GATA3	chr10	GATA binding protein 3
GLMN	chr1	glomulin, FKBP associated protein
GMPS	chr3	guanine monphosphate synthetase
GNA11	chr19	guanine nucleotide binding protein (G protein), alpha 11 (Gq class)
GNAQ	chr9	guanine nucleotide binding protein (G protein), q polypeptide
GNAS	chr20	GNAS complex locus
GOLGA5	chr14	golgin A5
GOPC	chr6	golgi-associated PDZ and coiled-coil motif containing
GPC3	chrX	glypican 3
GPHN	chr14	gephyrin
GSTM1	chr1	glutathione S-transferase mu 1
GUCY1A2	chr11	guanylate cyclase 1, soluble, alpha 2
H3F3B	chr17	H3 Histone Family Member 3B
HECW1	chr7	HECT, C2 and WW domain containing E3 ubiquitin protein ligase 1
HERPUD1	chr16	homocysteine-inducible, endoplasmic reticulum stress-inducible, ubiquitin-like domain member 1
HEY1	chr8	hairy/enhancer-of-split related with YRPW motif 1
HIP1	chr7	huntingtin interacting protein 1
HIST1H4I	chr6	histone cluster 1, H4i
HLF	chr17	hepatic leukemia factor
HMGA1	chr6	high mobility group AT-hook 1
HMGA2	chr12	high mobility group AT-hook 2
HMGN2P46	chr15	high mobility group nucleosomal binding domain 2 pseudogene 46
HNF1A	chr12	HNF1 homeobox A
HNRNPA2B1	chr7	heterogeneous nuclear ribonucleoprotein A2/B1
HOOK3	chr8	hook homolog 3 (Drosophila)
HOXA11	chr7	homeobox A11
HOXA13	chr7	homeobox A13
HOXA9	chr7	homeobox A9
HOXC11	chr12	homeobox C11
HOXC13	chr12	homeobox C13
HOXD11	chr2	homeobox D11
HOXD13	chr2	homeobox D13
HRAS	chr11	v-Ha-ras Harvey rat sarcoma viral oncogene homolog
HSD17B3	chr9	hydroxysteroid (17-beta) dehydrogenase 3
HSD3B2	chr1	hydroxy-delta-5-steroid dehydrogenase, 3 beta- and steroid delta-isomerase 2
HSP90AA1	chr14	heat shock protein 90kDa alpha (cytosolic), class A member 1
HSP90AB1	chr6	heat shock protein 90kDa alpha (cytosolic), class B member 1
IDH1	chr2	isocitrate dehydrogenase 1 (NADP+), soluble
IDH2	chr15	isocitrate dehydrogenase 2 (NADP+), mitochondrial
IGF1R	chr15	insulin-like growth factor 1 receptor
IKBKE	chr1	inhibitor of kappa light polypeptide gene enhancer in B-cells, kinase epsilon
IKZF1	chr7	IKAROS family zinc finger 1 (Ikaros)
IL2	chr4	interleukin 2
IL21R	chr16	interleukin 21 receptor
IL6ST	chr5	interleukin 6 signal transducer (gp130, oncostatin M receptor)
IL7R	chr5	interleukin 7 receptor
IRF4	chr6	interferon regulatory factor 4
ITK	chr5	IL2-inducible T-cell kinase
JAK1	chr1	Janus kinase 1
JAK2	chr9	Janus kinase 2
JAK3	chr19	Janus kinase 3
JAZF1	chr7	JAZF zinc finger 1
JUN	chr1	jun proto-oncogene
KAT6A	chr8	K(lysine) acetyltransferase 6A
KAT6B	chr10	K(lysine) acetyltransferase 6B
KCNJ5	chr11	Potassium Voltage-Gated Channel Subfamily J Member 5
KDM5A	chr12	lysine (K)-specific demethylase 5A
KDM5C	chrX	lysine (K)-specific demethylase 5C
KDM6A	chrX	lysine (K)-specific demethylase 6A
KDR	chr4	kinase insert domain receptor (a type III receptor tyrosine kinase)
KDSR	chr18	3-ketodihydrosphingosine reductase
KEAP1	chr19	kelch-like ECH-associated protein 1
KIAA1549	chr7	KIAA1549
KIF1B	chr1	kinesin family member 1B
KIF5B	chr10	Kinesin Family Member 5B
KIT	chr4	KIT Proto-Oncogene Receptor Tyrosine Kinase
KL	chr13	klotho
KLF6	chr10	Kruppel-like factor 6
KLK2	chr19	kallikrein-related peptidase 2
KMT2C	chr7	Lysine Methyltransferase 2C
KMT2D	chr12	Lysine Methyltransferase 2D
KRAS	chr12	v-Ki-ras2 Kirsten rat sarcoma viral oncogene homolog
KRT17	chr17	keratin 17
KTN1	chr14	kinectin 1 (kinesin receptor)
LASP1	chr17	LIM and SH3 protein 1
LCK	chr1	lymphocyte-specific protein tyrosine kinase
LCP1	chr13	lymphocyte cytosolic protein 1 (L-plastin)
LHFP	chr13	lipoma HMGIC fusion partner
LIFR	chr5	leukemia inhibitory factor receptor alpha
LINC00960	chr3	Long Intergenic Non-Protein Coding RNA 960
LMO1	chr11	LIM domain only 1 (rhombotin 1)
LMO2	chr11	LIM domain only 2 (rhombotin-like 1)
LPP	chr3	LIM domain containing preferred translocation partner in lipoma
LRIG3	chr12	Leucine Rich Repeats And Immunoglobulin Like Domains 3
LRP5	chr11	low density lipoprotein receptor-related protein 5
LTBP2	chr14	latent transforming growth factor beta binding protein 2
LTBP3	chr11	latent transforming growth factor beta binding protein 3
LYL1	chr19	lymphoblastic leukemia derived sequence 1
MAD2L1BP	chr6	MAD2L1 binding protein
MAF	chr16	v-maf musculoaponeurotic fibrosarcoma oncogene homolog (avian)
MAFB	chr20	v-maf musculoaponeurotic fibrosarcoma oncogene homolog B (avian)
MALAT1	chr11	metastasis associated lung adenocarcinoma transcript 1 (non-protein coding)
MALT1	chr18	mucosa associated lymphoid tissue lymphoma translocation gene 1
MAML2	chr11	mastermind-like 2 (Drosophila)
MAP1B	chr5	Microtubule Associated Protein 1B
MAP2K1	chr15	mitogen-activated protein kinase kinase 1
MAP2K2	chr19	mitogen-activated protein kinase kinase 2
MAP2K4	chr17	mitogen-activated protein kinase kinase 4
MAP3K1	chr5	mitogen-activated protein kinase kinase kinase 1, E3 ubiquitin protein ligase
MAP3K8	chr10	mitogen-activated protein kinase kinase kinase 8
MAX	chr14	MYC associated factor X
MC1R	chr16	melanocortin 1 receptor (alpha melanocyte stimulating hormone receptor)
MCL1	chr1	myeloid cell leukemia sequence 1 (BCL2-related)
MDH2	chr7	Malate Dehydrogenase 2
MDM2	chr12	Mdm2, p53 E3 ubiquitin protein ligase homolog (mouse)
MDM4	chr1	Mdm4 p53 binding protein homolog (mouse)
MDS2	chr1	myelodysplastic syndrome 2 translocation associated
MECOM	chr3	MDS1 and EVI1 complex locus
MED12	chrX	mediator complex subunit 12
MEN1	chr11	multiple endocrine neoplasia I
MET	chr7	met proto-oncogene (hepatocyte growth factor receptor)
MITF	chr3	microphthalmia-associated transcription factor
MKL1	chr22	megakaryoblastic leukemia (translocation) 1
MLF1	chr3	myeloid leukemia factor 1
MLH1	chr3	mutL homolog 1, colon cancer, nonpolyposis type 2 (E. coli)
MLL	chr11	myeloid/lymphoid or mixed-lineage leukemia (trithorax homolog, Drosophila)
MLL2	chr12	myeloid/lymphoid or mixed-lineage leukemia 2
MLL3	chr7	myeloid/lymphoid or mixed-lineage leukemia 3
MLLT1	chr19	myeloid/lymphoid or mixed-lineage leukemia (trithorax homolog, Drosophila); translocated to, 1
MLLT10	chr10	myeloid/lymphoid or mixed-lineage leukemia (trithorax homolog, Drosophila); translocated to, 10
MLLT11	chr1	Myeloid/Lymphoid Or Mixed-Lineage Leukemia; Translocated To, 11
MLLT3	chr9	myeloid/lymphoid or mixed-lineage leukemia (trithorax homolog, Drosophila); translocated to, 3
MLLT4	chr6	Afadin, Adherens Junction Formation Factor
MLLT6	chr17	myeloid/lymphoid or mixed-lineage leukemia (trithorax homolog, Drosophila); translocated to, 6
MN1	chr22	meningioma (disrupted in balanced translocation) 1
MNX1	chr7	motor neuron and pancreas homeobox 1
MPL	chr1	myeloproliferative leukemia virus oncogene
MRE11A	chr11	MRE11 meiotic recombination 11 homolog A (S. cerevisiae)
MSH2	chr2	mutS homolog 2, colon cancer, nonpolyposis type 1 (E. coli)
MSH3	chr5	MutS Homolog 3
MSH6	chr2	mutS homolog 6 (E. coli)
MSI2	chr17	musashi homolog 2 (Drosophila)
MSN	chrX	moesin
MTCP1	chrX	mature T-cell proliferation 1
MTCP1NB	chrX	mature T-cell proliferation 1 neighbor
MTOR	chr1	mechanistic target of rapamycin (serine/threonine kinase)
MTUS2	chr13	microtubule associated tumor suppressor candidate 2
MUC1	chr1	mucin 1, cell surface associated
MUTYH	chr1	mutY homolog (E. coli)
MYB	chr6	MYB Proto-Oncogene, Transcription Factor
MYC	chr8	v-myc myelocytomatosis viral oncogene homolog (avian)
MYCL1	chr1	v-myc myelocytomatosis viral oncogene homolog 1, lung carcinoma derived (avian)
MYCN	chr2	v-myc myelocytomatosis viral related oncogene, neuroblastoma derived (avian)
MYD88	chr3	myeloid differentiation primary response gene (88)
MYH11	chr16	myosin, heavy chain 11, smooth muscle
MYH9	chr22	myosin, heavy chain 9, non-muscle
MYOC	chr1	myocilin, trabecular meshwork inducible glucocorticoid response
NACA	chr12	nascent polypeptide-associated complex alpha subunit
NBN	chr8	nibrin
NCKIPSD	chr3	NCK interacting protein with SH3 domain
NCOA1	chr2	nuclear receptor coactivator 1
NCOA2	chr8	nuclear receptor coactivator 2
NCOA4	chr10	nuclear receptor coactivator 4
NDRG1	chr8	N-myc downstream regulated 1
NF1	chr17	neurofibromin 1
NF2	chr22	neurofibromin 2 (merlin)
NFE2L2	chr2	nuclear factor (erythroid-derived 2)-like 2
NFIB	chr9	nuclear factor I/B
NFKB2	chr10	nuclear factor of kappa light polypeptide gene enhancer in B-cells 2 (p49/p100)
NIN	chr14	ninein (GSK3B interacting protein)
NKX2-1	chr14	NK2 homeobox 1
NONO	chrX	non-POU domain containing, octamer-binding
NOTCH1	chr9	notch 1
NOTCH2	chr1	notch 2
NOTCH3	chr19	notch 3
NOTCH4	chr6	notch 4
NPM1	chr5	nucleophosmin (nucleolar phosphoprotein B23, numatrin)
NR4A3	chr9	nuclear receptor subfamily 4, group A, member 3
NRAS	chr1	neuroblastoma RAS viral (v-ras) oncogene homolog
NSD1	chr5	nuclear receptor binding SET domain protein 1
NT5C2	chr10	5'-Nucleotidase, Cytosolic II
NTRK1	chr1	neurotrophic tyrosine kinase, receptor, type 1
NTRK2	chr9	neurotrophic tyrosine kinase, receptor, type 2
NTRK3	chr15	neurotrophic tyrosine kinase, receptor, type 3
NUMA1	chr11	nuclear mitotic apparatus protein 1
NUP214	chr9	nucleoporin 214kDa
NUP98	chr11	nucleoporin 98kDa
OLIG2	chr21	oligodendrocyte lineage transcription factor 2
OMD	chr9	osteomodulin
OPTN	chr10	optineurin
P2RY8	chrX	purinergic receptor P2Y, G-protein coupled, 8
PAFAH1B2	chr11	platelet-activating factor acetylhydrolase 1b, catalytic subunit 2 (30kDa)
PAK7	chr20	p21 protein (Cdc42/Rac)-activated kinase 7
PALB2	chr16	partner and localizer of BRCA2
PALLD	chr4	palladin, cytoskeletal associated protein
PATZ1	chr22	POZ (BTB) and AT hook containing zinc finger 1
PAX2	chr10	paired box 2
PAX3	chr2	paired box 3
PAX5	chr9	paired box 5
PAX6	chr11	paired box 6
PAX7	chr1	paired box 7
PAX8	chr2	paired box 8
PBRM1	chr3	polybromo 1
PBX1	chr1	pre-B-cell leukemia homeobox 1
PCM1	chr8	pericentriolar material 1
PCSK7	chr11	proprotein convertase subtilisin/kexin type 7
PDCD1LG2	chr9	programmed cell death 1 ligand 2
PDE4DIP	chr1	phosphodiesterase 4D interacting protein
PDGFB	chr22	platelet-derived growth factor beta polypeptide
PDGFRA	chr4	platelet-derived growth factor receptor, alpha polypeptide
PDGFRB	chr5	platelet-derived growth factor receptor, beta polypeptide
PDPK1	chr16	3-phosphoinositide dependent protein kinase-1
PER1	chr17	period homolog 1 (Drosophila)
PHF6	chrX	PHD finger protein 6
PHOX2B	chr4	paired-like homeobox 2b
PICALM	chr11	phosphatidylinositol binding clathrin assembly protein
PIK3CA	chr3	phosphoinositide-3-kinase, catalytic, alpha polypeptide
PIK3CB	chr3	Phosphatidylinositol-4,5-Bisphosphate 3-Kinase Catalytic Subunit Beta
PIK3R1	chr5	phosphoinositide-3-kinase, regulatory subunit 1 (alpha)
PIM1	chr6	pim-1 oncogene
PLAG1	chr8	pleiomorphic adenoma gene 1
PLK1	chr16	polo-like kinase 1
PML	chr15	promyelocytic leukemia
PMS1	chr2	PMS1 postmeiotic segregation increased 1 (S. cerevisiae)
PMS2	chr7	PMS2 postmeiotic segregation increased 2 (S. cerevisiae)
POT1	chr7	Protection Of Telomeres 1
POU2AF1	chr11	POU class 2 associating factor 1
POU5F1	chr6	POU class 5 homeobox 1
PPARG	chr3	peroxisome proliferator-activated receptor gamma
PPP2R1A	chr19	protein phosphatase 2, regulatory subunit A, alpha
PRCC	chr1	papillary renal cell carcinoma (translocation-associated)
PRDM1	chr6	PR domain containing 1, with ZNF domain
PRDM16	chr1	PR domain containing 16
PRF1	chr10	perforin 1 (pore forming protein)
PRKAR1A	chr17	protein kinase, cAMP-dependent, regulatory, type I, alpha (tissue specific extinguisher 1)
PRKDC	chr8	protein kinase, DNA-activated, catalytic polypeptide
PRRX1	chr1	paired related homeobox 1
PSIP1	chr9	PC4 and SFRS1 interacting protein 1
PTCH1	chr9	patched 1
PTEN	chr10	phosphatase and tensin homolog
PTK2	chr8	PTK2 protein tyrosine kinase 2
PTK2B	chr8	PTK2B protein tyrosine kinase 2 beta
PTPN11	chr12	protein tyrosine phosphatase, non-receptor type 11
PTPRC	chr1	Protein Tyrosine Phosphatase, Receptor Type C
PTPRD	chr9	protein tyrosine phosphatase, receptor type, D
RAB35	chr12	RAB35, Member RAS Oncogene Family
RABEP1	chr17	rabaptin, RAB GTPase binding effector protein 1
RAC1	chr7	Ras-Related C3 Botulinum Toxin Substrate 1 (Rho Family, Small GTP Binding Protein Rac1)
RAD21	chr8	RAD21 Cohesin Complex Component
RAD51B	chr14	RAD51 homolog B (S. cerevisiae)
RAF1	chr3	v-raf-1 murine leukemia viral oncogene homolog 1
RALGDS	chr9	ral guanine nucleotide dissociation stimulator
RANBP17	chr5	RAN binding protein 17
RAP1GDS1	chr4	RAP1, GTP-GDP dissociation stimulator 1
RARA	chr17	retinoic acid receptor, alpha
RB1	chr13	retinoblastoma 1
RBM15	chr1	RNA binding motif protein 15
RECQL4	chr8	RecQ protein-like 4
REL	chr2	v-rel reticuloendotheliosis viral oncogene homolog (avian)
RET	chr10	ret proto-oncogene
RHEB	chr7	Ras Homolog Enriched In Brain
RHOH	chr4	ras homolog family member H
RICTOR	chr5	RPTOR independent companion of MTOR, complex 2
RMI2	chr16	RMI2, RecQ mediated genome instability 2, homolog (S. cerevisiae)
RNASEL	chr1	ribonuclease L (2,5-oligoisoadenylate synthetase-dependent)
RNF43	chr17	Ring Finger Protein 43
ROS1	chr6	c-ros oncogene 1 , receptor tyrosine kinase
RPL22	chr1	ribosomal protein L22
RPL22	chr1	ribosomal protein L22
RPL5	chr1	Ribosomal Protein L5
RPN1	chr3	ribophorin I
RPTOR	chr17	regulatory associated protein of MTOR, complex 1
RRM1	chr11	ribonucleotide reductase M1
RUNX1	chr21	runt-related transcription factor 1
RUNX1T1	chr8	runt-related transcription factor 1; translocated to, 1 (cyclin D-related)
SARDH	chr9	sarcosine dehydrogenase
SBDS	chr7	Shwachman-Bodian-Diamond syndrome
SDC4	chr20	Syndecan 4
SDHA	chr5	Succinate Dehydrogenase Complex Flavoprotein Subunit A
SDHAF2	chr11	succinate dehydrogenase complex assembly factor 2
SDHB	chr1	succinate dehydrogenase complex, subunit B, iron sulfur (Ip)
SDHC	chr1	succinate dehydrogenase complex, subunit C, integral membrane protein, 15kDa
SDHD	chr11	succinate dehydrogenase complex, subunit D, integral membrane protein
SEPT5	chr22	septin 5
SEPT6	chrX	septin 6
SEPT9	chr17	septin 9
SET	chr9	SET nuclear oncogene
SETBP1	chr18	SET Binding Protein 1
SETD2	chr3	SET domain containing 2
SETDB1	chr1	SET domain, bifurcated 1
SF3B1	chr2	splicing factor 3b, subunit 1, 155kDa
SF3B2	chr11	splicing factor 3b, subunit 2, 145kDa
SFPQ	chr1	splicing factor proline/glutamine-rich
SH2B3	chr12	SH2B Adaptor Protein 3
SH3GL1	chr19	SH3-domain GRB2-like 1
SLC34A2	chr4	Solute Carrier Family 34 Member 2
SLC45A3	chr1	solute carrier family 45, member 3
SMAD1	chr4	SMAD Family Member 1
SMAD2	chr18	SMAD family member 2
SMAD3	chr15	SMAD family member 3
SMAD4	chr18	SMAD family member 4
SMARCA4	chr19	SWI/SNF related, matrix associated, actin dependent regulator of chromatin, subfamily a, member 4
SMARCB1	chr22	SWI/SNF related, matrix associated, actin dependent regulator of chromatin, subfamily b, member 1
SMARCE1	chr17	SWI/SNF Related, Matrix Associated, Actin Dependent Regulator Of Chromatin, Subfamily E, Member 1
SMO	chr7	smoothened, frizzled family receptor
SNORA66	chr1	Small Nucleolar RNA, H/ACA Box 66
SNORD21	chr1	Small Nucleolar RNA, C/D Box 21
SNX29	chr16	sorting nexin 29
SOCS1	chr16	suppressor of cytokine signaling 1
SOX2	chr3	SRY (sex determining region Y)-box 2
SPECC1	chr17	sperm antigen with calponin homology and coiled-coil domains 1
SPEN	chr1	Spen Family Transcriptional Repressor
SRC	chr20	v-src sarcoma (Schmidt-Ruppin A-2) viral oncogene homolog (avian)
SRD5A2	chr2	steroid-5-alpha-reductase, alpha polypeptide 2 (3-oxo-5 alpha-steroid delta 4-dehydrogenase alpha 2)
SRGAP3	chr3	SLIT-ROBO Rho GTPase activating protein 3
SRSF2	chr17	serine/arginine-rich splicing factor 2
SRSF3	chr6	serine/arginine-rich splicing factor 3
SS18	chr18	synovial sarcoma translocation, chromosome 18
SS18L1	chr20	synovial sarcoma translocation gene on chromosome 18-like 1
SSX1	chrX	synovial sarcoma, X breakpoint 1
SSX1	chrX	synovial sarcoma, X breakpoint 1
SSX2	chrX	synovial sarcoma, X breakpoint 2
SSX4	chrX	synovial sarcoma, X breakpoint 4
STAG2	chrX	Stromal Antigen 2
STAT3	chr17	signal transducer and activator of transcription 3 (acute-phase response factor)
STAT5B	chr17	Signal Transducer And Activator Of Transcription 5B
STIL	chr1	SCL/TAL1 interrupting locus
STK11	chr19	serine/threonine kinase 11
STX11	chr6	syntaxin 11
STXBP2	chr19	syntaxin binding protein 2
SUFU	chr10	suppressor of fused homolog (Drosophila)
SUZ12	chr17	suppressor of zeste 12 homolog (Drosophila)
SYK	chr9	spleen tyrosine kinase
SYT1	chr12	Synaptotagmin 1
TAF15	chr17	TAF15 RNA polymerase II, TATA box binding protein (TBP)-associated factor, 68kDa
TAL1	chr1	T-cell acute lymphocytic leukemia 1
TAL2	chr9	T-cell acute lymphocytic leukemia 2
TBL1XR1	chr3	Transducin Beta Like 1 X-Linked Receptor 1
TCEA1	chr8	transcription elongation factor A (SII), 1
TCEA1P2	chr3	transcription elongation factor A (SII), 1 pseudogene 2
TCF12	chr15	transcription factor 12
TCF3	chr19	transcription factor 3 (E2A immunoglobulin enhancer binding factors E12/E47)
TCF4	chr18	transcription factor 4
TCF7L2	chr10	transcription factor 7-like 2 (T-cell specific, HMG-box)
TCL1A	chr14	T-cell leukemia/lymphoma 1A
TCL6	chr14	T-cell leukemia/lymphoma 6 (non-protein coding)
TERT	chr5	telomerase reverse transcriptase
TET1	chr10	tet methylcytosine dioxygenase 1
TET2	chr4	tet methylcytosine dioxygenase 2
TFE3	chrX	transcription factor binding to IGHM enhancer 3
TFEB	chr6	transcription factor EB
TFG	chr3	TRK-fused gene
TFPT	chr19	TCF3 (E2A) fusion partner (in childhood Leukemia)
TFRC	chr3	transferrin receptor (p90, CD71)
TGFBR2	chr3	transforming growth factor, beta receptor II (70/80kDa)
THRAP3	chr1	thyroid hormone receptor associated protein 3
TLX1	chr10	T-cell leukemia homeobox 1
TLX3	chr5	T-cell leukemia homeobox 3
TMEM127	chr2	transmembrane protein 127
TMPRSS2	chr21	transmembrane protease, serine 2
TNFAIP3	chr6	tumor necrosis factor, alpha-induced protein 3
TNFRSF14	chr1	tumor necrosis factor receptor superfamily, member 14
TNFRSF17	chr16	tumor necrosis factor receptor superfamily, member 17
TOP1	chr20	topoisomerase (DNA) I
TOP2A	chr17	topoisomerase (DNA) II alpha 170kDa
TP53	chr17	tumor protein p53
TPM3	chr1	tropomyosin 3
TPM4	chr19	tropomyosin 4
TPR	chr1	translocated promoter region, nuclear basket protein
TRIM24	chr7	tripartite motif containing 24
TRIM27	chr6	tripartite motif containing 27
TRIM33	chr1	tripartite motif containing 33
TRIP11	chr14	thyroid hormone receptor interactor 11
TRRAP	chr7	Transformation/Transcription Domain Associated Protein
TSC1	chr9	tuberous sclerosis 1
TSC2	chr16	tuberous sclerosis 2
TSHR	chr14	thyroid stimulating hormone receptor
TTL	chr2	tubulin tyrosine ligase
TYK2	chr19	tyrosine kinase 2
U2AF1	chr21	U2 small nuclear RNA auxiliary factor 1
UBR5	chr8	Ubiquitin Protein Ligase E3 Component N-Recognin 5
UNC13D	chr17	unc-13 homolog D (C. elegans)
USP6	chr17	ubiquitin specific peptidase 6 (Tre-2 oncogene)
UTY	chrY	ubiquitously transcribed tetratricopeptide repeat gene, Y-linked
VHL	chr3	von Hippel-Lindau tumor suppressor, E3 ubiquitin protein ligase
VTI1A	chr10	vesicle transport through interaction with t-SNAREs homolog 1A (yeast)
WAS	chrX	Wiskott-Aldrich syndrome (eczema-thrombocytopenia)
WDR33	chr2	WD Repeat Domain 33
WDR36	chr5	WD repeat domain 36
WHSC1	chr4	Wolf-Hirschhorn syndrome candidate 1
WHSC1L1	chr8	Wolf-Hirschhorn syndrome candidate 1-like 1
WIF1	chr12	WNT inhibitory factor 1
WRN	chr8	Werner syndrome, RecQ helicase-like
WT1	chr11	Wilms tumor 1
WWTR1	chr3	WW Domain Containing Transcription Regulator 1
XPA	chr9	xeroderma pigmentosum, complementation group A
XPC	chr3	xeroderma pigmentosum, complementation group C
XPO1	chr2	exportin 1 (CRM1 homolog, yeast)
YWHAE	chr17	tyrosine 3-monooxygenase/tryptophan 5-monooxygenase activation protein, epsilon polypeptide
YY1	chr14	YY1 Transcription Factor
ZBTB16	chr11	zinc finger and BTB domain containing 16
ZMYM2	chr13	zinc finger, MYM-type 2
ZNF331	chr19	zinc finger protein 331
ZNF384	chr12	zinc finger protein 384
ZNF521	chr18	zinc finger protein 521
ZNF668	chr16	zinc finger protein 668
ZNF717	chr3	Zinc Finger Protein 717
ZNRF3	chr22	Zinc And Ring Finger 3
ZRSR2	chrX	zinc finger (CCCH type), RNA-binding motif and serine/arginine rich 2
Footnotes
In BLACK	Nimblegen SeqCap Comprehensive Cancer Panel containing 578 genes previously associated with cancer
In RED	Additional in-house Nimblegen SeqCap 'NET Panel' containing 60 genes with published or predicted significance for NETs

## Sheet: Table S4
Table S4. Detailed characteristics of each tumour's analysis
Patient case number	Tissue code	TISSUE TYPE	tissue processing	Slides for pathology IHC analysis	PrimeView RNA expression microarray analysis	Nimblegen SeqCap (sequence capture) deep targetted DNA sequencing	Methylation microarray analysis	RNAseq analysis (both whole transcriptome and mRNA sequencing conducted)	Whole Exome DNA sequencing	Whole Genome DNA sequencing
059	059G	normal buffy blood	FF	N		059G_SEQCAP.bam
	059Pf	primary pancreas	FF	N	059Pf_RNAA.CEL	059Pf_SEQCAP.bam
	059Px	primary pancreas	FFPE	YES
	001G	normal blood	FTA	N		001G_SEQCAP.bam
001	001P	primary pancreas	FF	YES	001P_RNAA.CEL	001P_SEQCAP.bam	001P_METH.zip	001P_RNASEQ.bam	001P_WES.bam	001P_WGS.bam
	002G	normal blood	FTA	N		002G_SEQCAP.bam
002	002P	primary pancreas	FF	YES	002P_RNAA.CEL	002P_SEQCAP.bam	002P_METH.zip	002P_RNASEQ.bam	002P_WES.bam	002P_WGS.bam
	003G	normal blood	FTA	N		003G_SEQCAP.bam
003	003P	primary pancreas	FF	YES	003P_RNAA.CEL	003P_SEQCAP.bam	003P_METH.zip	003P_RNASEQ.bam	003P_WES.bam	003P_WGS.bam
	004G	normal blood	FTA	N		004G_SEQCAP.bam
004	004P	primary pancreas	FF	YES	004P_RNAA.CEL	004P_SEQCAP.bam	004P_METH.zip	004P_RNASEQ.bam	004P_WES.bam	004P_WGS.bam
	005G	normal blood	FTA	N		005G_SEQCAP.bam
005	005P	primary pancreas	FF	YES	005P_RNAA.CEL	005P_SEQCAP.bam	005P_METH.zip	005P_RNASEQ.bam	005P_WES.bam	005P_WGS.bam
	006G	normal blood	FTA	N		006G_SEQCAP.bam
006	006P	primary pancreas	FF	N	006P_RNAA.CEL	006P_SEQCAP.bam	006P_METH.zip	006P_RNASEQ.bam	006P_WES.bam	006P_WGS.bam
	007G	normal blood	FTA	N		007G_SEQCAP.bam
007	007P	primary pancreas	FF	YES	007P_RNAA.CEL	007P_SEQCAP.bam	007P_METH.zip	007P_RNASEQ.bam	007P_WES.bam	007P_WGS.bam
	008G	normal blood	FTA	N		008G_SEQCAP.bam
008	008P	primary pancreas	FF	YES	008P_RNAA.CEL	008P_SEQCAP.bam	008P_METH.zip	008P_RNASEQ.bam	008P_WES.bam	008P_WGS.bam
	009G	normal blood	FTA	N		009G_SEQCAP.bam
009	009P	primary pancreas	FF	YES	009P_RNAA.CEL	009P_SEQCAP.bam	009P_METH.zip	009P_RNASEQ.bam	009P_WES.bam	009P_WGS.bam
	009La	liver met	FF	N	009La_RNAA.CEL	009La_SEQCAP.bam	009La_METH.zip
	009Lb	liver met	FF	N	009Lb_RNAA.CEL	009Lb_SEQCAP.bam	009Lb_METH.zip
010	010G	normal blood	FTA	N		010G_SEQCAP.bam
	010P	primary pancreas	FF	YES	010P_RNAA.CEL	010P_SEQCAP.bam	010P_METH.zip	010P_RNASEQ.bam	010P_WES.bam	010P_WGS.bam
011	011G	normal blood	FTA	N		011G_SEQCAP.bam
	011P	primary pancreas	FF	YES	011P_RNAA.CEL	011P_SEQCAP.bam	011P_METH.zip	011P_RNASEQ.bam	011P_WES.bam	011P_WGS.bam
012	012G	normal blood	FTA	N		012G_SEQCAP.bam
	012P	primary pancreas	FF	YES	012P_RNAA.CEL	012P_SEQCAP.bam	012P_METH.zip	012P_RNASEQ.bam	012P_WES.bam	012P_WGS.bam
013	013G	normal blood	FTA	N		013G_SEQCAP.bam
	013P	primary pancreas	FF	N	013P_RNAA.CEL	013P_SEQCAP.bam	013P_METH.zip
014	014G	normal blood	FTA	N		014G_SEQCAP.bam
	014P	primary pancreas	FF	N	014P_RNAA.CEL	014P_SEQCAP.bam	014P_METH.zip
015	015G	normal blood	FTA	N		015G_SEQCAP.bam
	015P	primary pancreas	FF	N	015P_RNAA.CEL	015P_SEQCAP.bam	015P_METH.zip
058	058G	normal buffy blood	FF	N		058G_SEQCAP.bam
	058Pf	primary pancreas	FF	N	058Pf_RNAA.CEL	058P_SEQCAP.bam
	058Px	primary pancreas	FFPE	YES
060	060G	normal buffy blood	FF	N		060G_SEQCAP.bam
	060Px	primary pancreas	FFPE	YES
	060Pf	primary pancreas	FF	N	060Pf_RNAA.CEL	060Pf_SEQCAP.bam
016	016G	normal adjacent tissue	FFPE	N		016G_SEQCAP.bam
	016P	primary pancreas	FFPE	YES	016P_RNAA.CEL	016P_SEQCAP.bam
017	017G	normal adjacent tissue	FFPE	N		017G_SEQCAP.bam
	017P	primary pancreas	FFPE	YES	017P_RNAA.CEL	017P_SEQCAP.bam
018	018G	normal adjacent tissue	FFPE	N		018G_SEQCAP.bam
	018P	primary pancreas	FFPE	YES	018P_RNAA.CEL	018P_SEQCAP.bam
019	019G	normal adjacent tissue	FFPE	N		019G_SEQCAP.bam
	019P	primary pancreas	FFPE	YES	019P_RNAA.CEL	019P_SEQCAP.bam
020	020G	normal adjacent tissue	FFPE	N
	020L	liver met	FFPE	YES	020L_RNAA.CEL
021	021G	normal adjacent tissue	FFPE	N		021G_SEQCAP.bam
	021P	primary pancreas	FFPE	YES	021P_RNAA.CEL	021P_SEQCAP.bam
023	023G	normal adjacent tissue	FFPE	N		023G_SEQCAP.bam
	023P	primary pancreas	FFPE	YES	023P_RNAA.CEL	023P_SEQCAP.bam
024	024G	normal adjacent tissue	FFPE	N		024G_SEQCAP.bam
	024P	primary pancreas	FFPE	YES	024P_RNAA.CEL	024P_SEQCAP.bam
027	027G	normal adjacent tissue	FFPE	N
	027P	primary pancreas	FFPE	N	027P_RNAA.CEL
030	030G	normal adjacent tissue	FFPE	N		030G_SEQCAP.bam
	030P	primary pancreas	FFPE	YES	030P_RNAA.CEL	030P_SEQCAP.bam
031	031G	normal adjacent tissue	FFPE	N		031G_SEQCAP.bam
	031P	primary pancreas	FFPE	YES	031P_RNAA.CEL	031P_SEQCAP.bam
032	032G	normal adjacent tissue	FFPE	N		032G_SEQCAP.bam
	032P	primary pancreas	FFPE	YES	032P_RNAA.CEL	032P_SEQCAP.bam
033	033G	normal adjacent tissue	FFPE	N		033G_SEQCAP.bam
	033P	primary pancreas	FFPE	YES	033P_RNAA.CEL	033P_SEQCAP.bam
034	034G	normal adjacent tissue	FFPE	N		034G_SEQCAP.bam
	034P	primary pancreas	FFPE	YES	034P_RNAA.CEL	034P_SEQCAP.bam
035	035G	normal adjacent tissue	FFPE	N		035G_SEQCAP.bam
	035P	primary pancreas	FFPE	YES	035P_RNAA.CEL	035P_SEQCAP.bam
036	036G	normal adjacent tissue	FFPE	N
	036P	primary pancreas	FFPE	YES	036P_RNAA.CEL
038	038G	normal adjacent tissue	FFPE			038G_SEQCAP.bam
	038P	primary pancreas	FFPE	YES	038P_RNAA.CEL	038P_SEQCAP.bam
039	039G	normal adjacent tissue	FFPE	YES		039G_SEQCAP.bam
	039P	primary pancreas	FFPE	YES		039P_SEQCAP.bam
040	040G	normal adjacent tissue	FFPE	N		040G_SEQCAP.bam
	040P	primary pancreas	FFPE	YES	040P_RNAA.CEL	040P_SEQCAP.bam
041	041G	normal adjacent tissue	FFPE	N		041G_SEQCAP.bam
	041P	primary pancreas	FFPE	YES	041P_RNAA.CEL	041P_SEQCAP.bam
042	042G	normal adjacent tissue	FFPE	N		042G_SEQCAP.bam
	042P	primary pancreas	FFPE	YES	042P_RNAA.CEL	042P_SEQCAP.bam
043	043G	normal adjacent tissue	FFPE	N		043G_SEQCAP.bam
	043P	primary pancreas	FFPE	YES	043P_RNAA.CEL	043P_SEQCAP.bam
044	044G	normal adjacent tissue	FFPE	N		044G_SEQCAP.bam
	044P	primary pancreas	FFPE	YES	044P_RNAA.CEL	044P_SEQCAP.bam
045	045G	normal adjacent tissue	FFPE	N		045G_SEQCAP.bam
	045P	primary pancreas	FFPE	N	045P_RNAA.CEL	045P_SEQCAP.bam
046	046G	normal adjacent tissue	FFPE	N		046G_SEQCAP.bam
	046Pb	primary pancreas	FFPE	YES	046Pb_RNAA.CEL	046Pb_SEQCAP.bam
047	047G	normal adjacent tissue	FFPE	N		047G_SEQCAP.bam
	047P	primary pancreas	FFPE	YES	047P_RNAA.CEL	047P_SEQCAP.bam
049	049G	normal adjacent tissue	FFPE	N		049G_SEQCAP.bam
	049Pb	primary pancreas	FFPE	YES	049Pb_RNAA.CEL	049Pb_SEQCAP.bam
050	050G	normal adjacent tissue	FFPE	YES		050G_SEQCAP.bam
	050P	primary pancreas	FFPE	YES	050P_RNAA.CEL	050P_SEQCAP.bam
053	053G	normal adjacent tissue	FFPE	N		053G_SEQCAP.bam
	053P	primary pancreas	FFPE	N	053P_RNAA.CEL	053P_SEQCAP.bam
	053N	lymph node met	FFPE	YES	053N_RNAA.CEL	053N_SEQCAP.bam
054	054G	normal adjacent tissue	FFPE	N		054G_SEQCAP.bam
	054P	primary pancreas	FFPE	YES	054P_RNAA.CEL	054P_SEQCAP.bam
055	055G	normal adjacent tissue	FFPE	N
	055P	primary pancreas	FFPE	YES	055P_RNAA.CEL
056	056G	normal adjacent tissue	FFPE	N		056G_SEQCAP.bam
	056P	primary pancreas	FFPE	YES	056P_RNAA.CEL	056P_SEQCAP.bam
026	026G	normal adjacent tissue	FFPE	N		026G_SEQCAP.bam
	026L	liver met	FFPE	YES	026L_RNAA.CEL	026L_SEQCAP.bam
028	028G	normal adjacent tissue	FFPE	N		028G_SEQCAP.bam
	028Pa	primary pancreas	FFPE	YES	028Pa_RNAA.CEL	028Pa_SEQCAP.bam
	028Pc	primary pancreas	FFPE	N		028Pc_SEQCAP.bam
	028N	lymph node met	FFPE	YES	028N_RNAA.CEL
051	051G	normal adjacent tissue	FFPE	YES		051G_SEQCAP.bam
	051P	primary pancreas	FFPE	YES	051P_RNAA.CEL	051P_SEQCAP.bam
A175A1A148:A187
Footnotes
FF	fresh frozen
FFPE	formalin fixed paraffin embedded tissue
L	liver metastasis
P	pancreatic primary
N	lymph node metastasis
G	Germline control: Tissue or Blood
FTA	FTA card dried blood spot

## Sheet: Table S5
Table S5. Detailed characteristics of somatic variants
Variant	Gene	Tumour	Mutation type	protein_consequence	Functional prediction from Cancer Genome Interpreter (1 )	Sanger sequencing confirmation obtained	number Germline REF reads	number Germline ALT reads	number Somatic REF reads	number Somatic ALT reads	Variant is found in supplementary reads	Variant effect - SIFT (2)	Variant effect - Mutation_Taster (2)	Variant effect - MetaLR (2)	Variant effect - FATTHM (2)	Variant effect - CancerGenomeInterpreter (1)	Variant effect - Ensembl VEP polyPhen (3)	hg19:chr	hg19:start	hg38:chr	hg38:start
chr6:157099981_GGGC/G	ARID1B	028Pa	nonframeshift_deletion	p.G319delG	LoF		77	1	59	8	.	.	.	.	.	.	.	chr6	157099981	chr6	157421115
chr6:157099981_GGGC/G	ARID1B	028Pc	nonframeshift_deletion	p.G319delG	LoF		77	1	59	8	.	.	.	.	.	.	.	chr6	157099981	chr6	157421115
chr2:216211556_G/C	ATIC	032P	nonsynonymous_SNV	p.W465C	Act		261	0	256	145	.	YES	YES	YES	.	YES	.	chr2	216211556	chr2	217076279
chrX:76778831_CTACAAT/C	ATRX	012P	nonframeshift_deletion	p.I2248_V2249delIV	LoF	y	1020	0	2581	1685	.	.	.	.	.	.	.	chrX	76778831	chrX	75999254
chrX:76944420_TCTAGGAGAAAGGA/T	ATRX	004P	splicing	.	LoF	y	497	1	442	849	.	.	.	.	.	YES	.	chrX	76944420	chrX	76164845
chrX:76813035_C/A	ATRX	009P	stopgain	p.E2196*	LoF	y	1010	1	1911	405	.	YES	YES	.	.	YES	.	chrX	76813035	chrX	76033460
chrX:76813035_C/A	ATRX	009La	stopgain	p.E2196*	LoF	y	1010	1	1911	405	.	YES	YES	.	.	YES	.	chrX	76813035	chrX	76033460
chrX:76813035_C/A	ATRX	009Lb	stopgain	p.E2196*	LoF	y	1010	1	1911	405	.	YES	YES	.	.	YES	.	chrX	76813035	chrX	76033460
chrX:76874351_C/T	ATRX	021P	nonsynonymous_SNV	p.D1791N	LoF		316	0	100	203	.	.	YES	YES	YES	YES	.	chrX	76874351	chrX	76094776
chrX:76952160_G/A	ATRX	040P	nonsynonymous_SNV	p.S92L	LoF		157	0	85	38	YES	YES	YES	YES	YES	YES	.	chrX	76952160	chrX	76172585
chr14:99641543_GCTC/G	BCL11B	045P	nonframeshift_deletion	p.E543delE	Act		34	0	51	6	.	.	.	.	.	.	.	chr14	99641543	chr14	100107880
chrX:39923699_C/CGGAGGGT	BCOR	016P	frameshift_insertion	p.R1131Hfs*13	LoF		305	2	710	206	.	.	.	.	.	.	.	chrX	39923699	chrX	39782953
chr22:23603599_C/G	BCR	019P	nonsynonymous_SNV	p.Q542E	Act		110	2	46	6	.	.	.	.	.	.	.	chr22	23603599	chr22	23945786
chr13:32910983_G/A	BRCA2	004P	nonsynonymous_SNV	p.V831I	LoF	y	1278	1	1712	1302	.	.	.	.	.	YES	.	chr13	32910983	chr13	33485121
chr17:59760811_A/C	BRIP1	031P	nonsynonymous_SNV	p.L1199R	LoF		678	0	394	207	.	YES	.	.	.	YES	.	chr17	59760811	chr17	57838172
chr20:40042139_G/C	CHD6	058Pf	nonsynonymous_SNV	p.P2319R	Act	y	915	2	776	163	.	YES	YES	.	YES	.	.	chr20	40042139	chr20	38670781
chr22:29091840_T/C	CHEK2	028Pa	nonsynonymous_SNV	p.K373E	LoF		124	1	82	8	.	.	.	.	.	.	YES	chr22	29091840	chr22	29487828
chr22:29091840_T/C	CHEK2	028Pc	nonsynonymous_SNV	p.K373E	LoF		124	1	132	30	.	.	.	.	.	.	YES	chr22	29091840	chr22	29487828
chr19:42797380_C/T	CIC	038P	nonsynonymous_SNV	p.P1248S	LoF		34	0	24	31	.	YES	YES	.	.	.	.	chr19	42797380	chr19	43301532
chr11:57428862_A/C	CLP1	016P	nonsynonymous_SNV	p.K411T	Act		432	1	2132	261	.	.	YES	.	.	.	.	chr11	57428862	chr11	57196335
chr17:57733346_T/G	CLTC	039P	nonsynonymous_SNV	p.H309Q	Act		628	0	503	164	.	.	YES	.	.	.	.	chr17	57733346	chr17	55810707
chr17:57733363_T/A	CLTC	039P	nonsynonymous_SNV	p.I315K	Act		621	2	529	173	.	YES	YES	.	.	YES	.	chr17	57733363	chr17	55810724
chr22:19189005_T/C	CLTCL1	040P	splicing	.	Act		75	1	80	10	.	.	YES	.	.	.	.	chr22	19189005	chr22	19176517
chr3:41266097_G/T	CTNNB1	048Pa	nonsynonymous_SNV	p.D32Y	Act		311	0	394	167	.	YES	YES	.	.	YES	.	chr3	41266097	chr3	41307588
chr6:33287491_CTTCTGACAGTAACGATGGTGACACTATGCGTC/C	DAXX	011P	frameshift_deletion	p.R526Tfs*10	LoF	y	394	0	383	156	.	.	.	.	.	.	.	chr6	33287491	chr6	33255268
chr6:33288612_G/A	DAXX	026L	stopgain	p.Q314*	LoF	y	307	0	103	312	.	.	.	.	.	YES	.	chr6	33288612	chr6	33256389
chr6:33289702_T/C	DAXX	038P	frameshift_deletion	.	LoF	y	82	0	41	8	.	.	.	.	.	.	.	chr6	33289702	chr6	33257479
chr6:139204008_GGTAAATGAGTTTCA/G	ECT2L	049Pb	splicing	.	LoF		28	0	57	25	.	.	.	.	.	YES	.	chr6	139204008	chr6	139525145
chr7:55210093_C/T	EGFR	044P	nonsynonymous_SNV	p.T68I	Act		227	0	311	63	.	YES	YES	YES	.	YES	.	chr7	55210093	chr7	55277786
chr7:73470613_G/A	ELN	026L	nonsynonymous_SNV	p.G388E	Act		258	0	452	52	.	YES	YES	.	.	.	.	chr7	73470613	chr7	72884943
chr4:1806212_G/A	FGFR3	024P	nonsynonymous_SNV	p.V411M	Act		122	0	157	42	.	YES	YES	YES	YES	YES	.	chr4	1806212	chr4	1807939
chr17:17127424_CGAA/C	FLCN	002P	nonframeshift_deletion	p.F143delF	LoF		384	0	348	213	.	.	.	.	.	.	.	chr17	17127424	chr17	17030738
chr1:78435699_T/C	FUBP1	030P	nonsynonymous_SNV	p.I41V	LoF		74	0	77	11	.	.	YES	.	.	.	.	chr1	78435699	chr1	78901384
chr2:176972309_CGCG/C	HOXD11	060Pf	nonframeshift_deletion	p.G82delG	Act		79	1	102	12	.	.	.	.	.	.	.	chr2	176972309	chr2	177837037
chr9:5069943_T/TCTTCAA	JAK2	021P	nonframeshift_insertion	p.F512_R513insNF	ambiguous		334	0	268	186	.	.	.	.	.	.	.	chr9	5069943	chr9	5069943
chr3:169099078_C/A	MECOM	059Pf	nonsynonymous_SNV	p.G91H	.		907	0	812	110	.	YES	YES	YES	.	.	.	chr3	169099078	chr3	168816866
chr11:64573723_TGTCCGCCCAGGC/T	MEN1	004P	nonframeshift_deletion	p.A345_D348delAWAD	LoF	y	569	2	233	489	.	.	.	.	.	.	.	chr11	64573723	chr11	64341195
chr11:64572613_G/GCAA	MEN1	006P	nonframeshift_insertion	p.L419dupL	LoF	y	402	1	84	219	.	.	.	.	.	.	.	chr11	64572613	chr11	64340085
chr11:64577293_T/TC	MEN1	001P	frameshift_insertion	p.I97Dfs*20	LoF	y	859	0	76	221	.	.	.	.	.	.	.	chr11	64577293	chr11	64344765
chr11:64575561_C/CA	MEN1	002P	frameshift_insertion	p.L157Ffs*28	LoF	y	199	2	133	74	.	.	.	.	.	.	.	chr11	64575561	chr11	64343033
chr11:64575530_C/T	MEN1	003P	nonsynonymous_SNV	p.G168R	LoF	y	327	1	253	270	.	YES	YES	YES	YES	YES	.	chr11	64575530	chr11	64343002
chr11:64573744_CT/C	MEN1	008P	frameshift_deletion	p.A342Pfs*31	LoF	y	231	1	141	324	.	.	.	.	.	.	.	chr11	64573744	chr11	64341216
chr11:64577329_TAGAC/T	MEN1	012P	frameshift_deletion	p.I85Sfs*33	LoF	y	313	0	141	433	.	.	.	.	.	.	.	chr11	64577329	chr11	64344801
chr11:64572643_G/A	MEN1	013P	stopgain	p.Q410*	LoF	y	182	0	87	135	.	.	YES	.	.	YES	.	chr11	64572643	chr11	64340115
chr11:64575550_C/A	MEN1	014P	nonsynonymous_SNV	p.G161V	LoF	y	208	0	225	223	.	YES	YES	YES	YES	YES	.	chr11	64575550	chr11	64343022
chr11:64575368_C/A	MEN1	058Pf	stopgain	p.E222*	LoF	y	305	0	76	114	.	.	YES	.	.	YES	.	chr11	64575368	chr11	64342840
chr11:64577523_AC/A	MEN1	060Pf	frameshift_deletion	p.V20Cfs*99	LoF	y	149	2	44	97	.	.	.	.	.	.	.	chr11	64577523	chr11	64344995
chr11:64577497_G/A	MEN1	024P	stopgain	p.R29*	LoF	y	236	0	153	98	.	.	YES	.	.	YES	.	chr11	64577497	chr11	64344969
chr11:64572604_C/A	MEN1	028Pa	nonsynonymous_SNV	p.D423Y	LoF		388	5	93	223	.	YES	YES	.	YES	YES	.	chr11	64572604	chr11	64340076
chr11:64572604_C/A	MEN1	028Pc	nonsynonymous_SNV	p.D423Y	LoF		388	5	93	223	.	YES	YES	.	YES	YES	.	chr11	64572604	chr11	64340076
chr11:64573842_T/A	MEN1	031P	splicing	.	LoF		93	0	36	63	.	.	YES	.	.	YES	.	chr11	64573842	chr11	64341314
chr11:64577329_TAGAC/T	MEN1	034P	frameshift_deletion	p.I85Sfs*33	LoF		313	0	141	433	.	.	.	.	.	.	.	chr11	64577329	chr11	64344801
chr11:64577506_C/T	MEN1	035P	nonsynonymous_SNV	p.E26K	LoF		286	0	39	123	.	YES	YES	YES	YES	YES	.	chr11	64577506	chr11	64344978
chr11:64577204_C/T	MEN1	038P	stopgain	p.W126*	LoF	y	180	0	27	201	.	.	YES	.	.	YES	.	chr11	64577204	chr11	64344676
chr11:64575550_CCGGAGCT/C	MEN1	045P	frameshift_deletion	p.S159Vfs*29	LoF	y	254	0	78	208	.	.	.	.	.	.	.	chr11	64575550	chr11	64343022
chr11:64577175_TC/T	MEN1	056P	frameshift_deletion	p.D136Ifs*18	LoF	y	817	0	209	603	.	.	.	.	.	.	.	chr11	64577175	chr11	64344647
chr11:64573754_AT/A	MEN1	026L	frameshift_deletion	p.N338Mfs*35	LoF		352	0	108	209	.	.	.	.	.	.	.	chr11	64573754	chr11	64341226
chr11:64572078_GTCCCAGGAGGCTTCCGGGGGGGTCCTGACACTGCACCCTGGCCGGTGCCCAGGCCCTTGTCC/G	MEN1	011P	frameshift_deletion	p.L505Pfs*10	LoF		131	0	287	216	.	.	.	.	.	.	.	chr11	64572078	chr11	64339550
chr11:64575378_CGGCATTGACTGTCT/C	MEN1	021P	frameshift_deletion	p.Q214Gfs*4	LoF	y	203	0	159	273	.	.	.	.	.	.	.	chr11	64575378	chr11	64342850
chr11:64572261_C/A	MEN1	039P	stopgain	p.R460*	LoF	y	51	0	25	56	.	.	.	.	.	.	.	chr11	64572261	chr11	64339733
chr2:47710077_G/A	MSH2	012P	nonsynonymous_SNV	p.V932I	LoF	y	1202	1	372	2983	.	.	.	YES	YES	.	.	chr2	47710077	chr2	47937216
chr1:120539668_T/A	NOTCH2	002P	nonsynonymous_SNV	p.T235S	ambiguous	y	292	2	323	39	.	.	YES	.	.	YES	.	chr1	120539668	chr1	144913224
chr11:31811510_A/AT	PAX6	006P	frameshift_insertion	p.M428Nfs*130	LoF		100	0	30	101	.	.	.	.	.	.	.	chr11	31811510	chr11	31833058
chr11:31815632_AAC/A	PAX6	034P	frameshift_deletion	p.F252Cfs*13	LoF		389	0	211	155	.	.	.	.	.	.	.	chr11	31815632	chr11	31837180
chr3:52649453_A/G	PBRM1	035P	nonsynonymous_SNV	p.I613T	LoF		320	0	112	103	.	.	YES	.	.	.	.	chr3	52649453	chr3	52683469
chr8:17817954_G/T	PCM1	048Pa	splicing	.	Act		67	1	106	17	.	.	YES	.	.	.	.	chr8	17817954	chr8	17675463
chr10:89692760_TTTACCACAGTTGCACAATATCC/T	PTEN	002P	frameshift_deletion	.	LoF		546	1	746	269	.	.	.	.	.	.	.	chr10	89692760	chr10	91452517
chr10:89692904_C/T	PTEN	012P	stopgain	p.R130*	LoF		1198	1	349	3026	.	.	YES	.	.	YES	.	chr10	89692904	chr10	91452661
chr10:89720837_A/T	PTEN	038P	stopgain	p.K330*	LoF		259	0	49	235	.	.	YES	.	.	YES	.	chr10	89720837	chr10	91480594
chr19:41292656_A/T	RAB4B	054P	nonsynonymous_SNV	p.I173F	.		271	0	527	101	.	YES	YES	.	.	.	.	chr19	41292656	chr19	41798561
chr10:43615081_G/A	RET	051P	nonsynonymous_SNV	p.S832N	Act		148	0	129	81	.	.	YES	.	YES	.	.	chr10	43615081	chr10	44110529
chr18:48591919_G/A	SMAD4	034P	nonsynonymous_SNV	p.R361H	LoF		524	2	295	113	.	YES	YES	YES	YES	YES	.	chr18	48591919	chr18	46118290
chr12:79842794_G/C	SYT1	003P	nonsynonymous_SNV	p.E387Q	.		460	0	842	351	.	.	YES	.	.	.	.	chr12	79842794	chr12	80236574
chr3:30713472_A/G	TGFBR2	059Pf	nonsynonymous_SNV	p.N291S	LoF		524	0	541	72	.	.	YES	.	.	.	.	chr3	30713472	chr3	30754964
chr17:7578290_C/T	TP53	024P	splicing	.	LoF	y	191	1	198	105	.	.	YES	.	.	YES	.	chr17	7578290	chr17	7481608
chr7:98508207_A/T	TRRAP	056P	nonsynonymous_SNV	p.M597L	ambiguous		659	0	901	656	.	.	YES	.	.	.	.	chr7	98508207	chr7	98137519
chr3:10191489_G/A	VHL	004P	nonsynonymous_SNV	p.R161Q	LoF	y	1002	1	1075	177	.	.	YES	YES	YES	YES	.	chr3	10191489	chr3	10233173
chr3:10191470_G/A	VHL	032P	splicing	.	LoF		203	0	67	132	.	.	YES	.	.	YES	.	chr3	10191470	chr3	10233154
chr10:114224339_C/A	VTI1A	023P	nonsynonymous_SNV	p.P63T	Act		661	2	601	69	.	.	YES	.	.	.	.	chr10	114224339	chr10	115984098
chr3:14219965_CCCT/C	XPC	023P	nonframeshift_deletion	.	LoF		39	0	67	8	.	.	.	.	.	.	.	chr3	14219965	chr3	14261465
chr14:100743807_C/G	YY1	023P	nonsynonymous_SNV	p.T372R	.		651	2	630	460	.	YES	YES	.	.	.	.	chr14	100743807	chr14	101210144
chr14:100743807_C/G	YY1	042P	nonsynonymous_SNV	p.T372R	.		651	2	630	460	.	YES	YES	.	.	.	.	chr14	100743807	chr14	101210144
chr14:100743807_C/G	YY1	049Pb	nonsynonymous_SNV	p.T372R	.		651	2	630	460	.	YES	YES	.	.	.	.	chr14	100743807	chr14	101210144
Footnotes
(1) https://www.cancergenomeinterpreter.org
(2) From Annovar annotation using the ljb26 database (Wang, K., Li, M. & Hakonarson, H. ANNOVAR: functional annotation of genetic variants from high-throughput sequencing data. Nucleic Acids Res 38, e164, doi:10.1093/nar/gkq603 (2010))
(3) http://www.ensembl.org/info/docs/tools/vep

## Sheet: Table S6
Table S6. Germline variants predicted to affect protein function based on the OncodriveMUT algorithm of the Cancer Genome Interpreter (1)
Variant	Gene	Tumour	Mutation type	Cancer Genome Interpreter functional prediction	number of germline REF reads	number of germline ALT reads	number of somatic REF reads	number of somatic ALT reads
chr5:132232457_C/T	AFF4	035P	nonsynonymous_SNV	Act	227	200	151	170
chr19:40741044_G/T	AKT2	045P	nonsynonymous_SNV	Act	85	79	177	340
chr2:30142991_G/A	ALK	031P	nonsynonymous_SNV	Act	107	93	240	214
chr5:112178805_G/A	APC	028Pa	nonsynonymous_SNV	LoF	60	55	56	73
chr5:112178805_G/A	APC	028Pc	nonsynonymous_SNV	LoF	60	55	128	90
chr2:216200797_G/A	ATIC	024P	nonsynonymous_SNV	Act	437	330	316	565
chr11:108098576_C/G	ATM	014P	nonsynonymous_SNV	LoF	417	377	379	1077
chr11:108098576_C/G	ATM	032P	nonsynonymous_SNV	LoF	235	242	131	27
chr11:108098576_C/G	ATM	026L	nonsynonymous_SNV	LoF	214	225	175	39
chr3:142215207_G/C	ATR	033P	nonsynonymous_SNV	LoF	114	98	131	148
chr3:52437309_C/T	BAP1	023P	nonsynonymous_SNV	LoF	18	32	55	62
chr3:52437309_C/T	BAP1	031P	nonsynonymous_SNV	LoF	53	45	91	110
chr3:52437309_C/T	BAP1	045P	nonsynonymous_SNV	LoF	55	43	152	80
chr3:52437309_C/T	BAP1	017P	nonsynonymous_SNV	LoF	38	28	62	86
chr2:60773406_C/G	BCL11A	013P	nonsynonymous_SNV	Act	192	156	374	420
chr13:103520565_A/G	BIVM-ERCC5	042P	nonsynonymous_SNV	LoF	219	276	433	286
chr13:103520565_A/G	BIVM-ERCC5	015P	nonsynonymous_SNV	LoF	617	590	886	921
chr13:103510736_C/T	BIVM-ERCC5	051P	nonsynonymous_SNV	LoF	91	57	163	163
chr17:59924572_G/A	BRIP1	003P	nonsynonymous_SNV	LoF	460	534	1435	1433
chr17:59853772_G/A	BRIP1	041P	nonsynonymous_SNV	LoF	340	247	214	485
chr15:40476083_G/C	BUB1B	031P	nonsynonymous_SNV	LoF	196	170	267	243
chr3:105412384_G/A	CBLB	017P	nonsynonymous_SNV	LoF	426	394	311	303
chr16:68849506_C/T	CDH1	023P	nonsynonymous_SNV	LoF	131	163	281	257
chr15:91136908_A/G	CRTC3	010P	nonsynonymous_SNV	Act	66	62	870	951
chr1:162745945_A/G	DDR2	051P	nonsynonymous_SNV	Act	61	78	184	155
chr22:41574656_C/T	EP300	051P	nonsynonymous_SNV	LoF	83	98	213	221
chr17:37863287_G/A	ERBB2	018P	nonsynonymous_SNV	Act	344	306	159	134
chr17:37863287_G/A	ERBB2	016P	nonsynonymous_SNV	Act	159	134	319	305
chr12:56495023_G/A	ERBB3	031P	nonsynonymous_SNV	Act	0	290	1	607
chr12:56495023_G/A	ERBB3	023P	nonsynonymous_SNV	Act	65	79	268	259
chr12:56495023_G/A	ERBB3	040P	nonsynonymous_SNV	Act	136	133	231	167
chr12:56495023_G/A	ERBB3	024P	nonsynonymous_SNV	Act	227	206	310	264
chr12:56495023_G/A	ERBB3	035P	nonsynonymous_SNV	Act	194	163	149	151
chr12:56495023_G/A	ERBB3	053N	nonsynonymous_SNV	Act	495	389	192	368
chr12:56495023_G/A	ERBB3	053P	nonsynonymous_SNV	Act	495	389	212	307
chr16:14041741_C/T	ERCC4	031P	nonsynonymous_SNV	LoF	212	238	461	544
chr16:14028081_C/T	ERCC4	044P	nonsynonymous_SNV	LoF	203	222	301	291
chr16:14041570_T/C	ERCC4	002P	nonsynonymous_SNV	LoF	313	305	857	350
chr16:14041741_C/T	ERCC4	048Pa	nonsynonymous_SNV	LoF	142	124	290	283
chr16:14041741_C/T	ERCC4	019P	nonsynonymous_SNV	LoF	56	33	12	24
chr13:28597593_T/G	FLT3	009Lb	nonsynonymous_SNV	Act	558	409	800	831
chr13:28597593_T/G	FLT3	009P	nonsynonymous_SNV	Act	558	409	1054	992
chr13:28597593_T/G	FLT3	009La	nonsynonymous_SNV	Act	558	409	872	777
chr5:180039583_C/T	FLT4	056P	nonsynonymous_SNV	ambiguous	70	52	116	83
chrX:132826404_C/T	GPC3	041P	nonsynonymous_SNV	LoF	0	315	0	282
chrX:132826404_C/T	GPC3	005P	nonsynonymous_SNV	LoF	696	665	1165	1173
chr9:5080268_T/C	JAK2	019P	nonsynonymous_SNV	ambiguous	2	97	0	52
chr9:5080268_T/C	JAK2	024P	nonsynonymous_SNV	ambiguous	303	309	499	605
chr9:5080268_T/C	JAK2	040P	nonsynonymous_SNV	ambiguous	103	105	104	67
chr9:5080268_T/C	JAK2	031P	nonsynonymous_SNV	ambiguous	464	420	801	510
chr9:5080268_T/C	JAK2	048Pa	nonsynonymous_SNV	ambiguous	129	109	205	187
chrX:53226019_T/A	KDM5C	031P	nonsynonymous_SNV	LoF	0	123	0	251
chrX:53226019_T/A	KDM5C	049Pb	nonsynonymous_SNV	LoF	29	22	40	52
chr4:55598096_G/T	KIT	054P	nonsynonymous_SNV	Act	234	235	653	535
chr4:55598096_G/T	KIT	045P	nonsynonymous_SNV	Act	214	170	873	676
chr4:55598096_G/T	KIT	024P	nonsynonymous_SNV	Act	263	192	596	598
chr7:151945071_G/GT	KMT2C	003P	stopgain	LoF	572	447	1800	1359
chr7:151945071_G/GT	KMT2C	003P	stopgain	LoF	1451	1054	3536	2456
chr7:151945071_G/GT	KMT2C	019P	stopgain	LoF	89	63	107	61
chr7:151945071_G/GT	KMT2C	060Pf	stopgain	LoF	1540	838	2438	1222
chr7:151945071_G/GT	KMT2C	019P	stopgain	LoF	94	50	91	57
chr7:151945071_G/GT	KMT2C	007P	stopgain	LoF	1802	899	6364	2513
chr7:151945071_G/GT	KMT2C	008P	stopgain	LoF	1263	625	3073	1128
chr7:151945071_G/GT	KMT2C	008P	stopgain	LoF	1731	839	4802	1908
chr7:151945071_G/GT	KMT2C	007P	stopgain	LoF	247	116	2956	1200
chr7:151945071_G/GT	KMT2C	060Pf	stopgain	LoF	1406	616	2132	955
chr7:151945071_G/GT	KMT2C	059Pf	stopgain	LoF	2766	1137	2859	1019
chr7:151945071_G/GT	KMT2C	005P	stopgain	LoF	1613	660	6336	2515
chr7:151945071_G/GT	KMT2C	014P	stopgain	LoF	2202	859	4664	1720
chr7:151945071_G/GT	KMT2C	005P	stopgain	LoF	3091	1203	4309	1625
chr7:151945071_G/GT	KMT2C	026L	stopgain	LoF	784	305	882	563
chr7:151945071_G/GT	KMT2C	014P	stopgain	LoF	2046	787	5732	2176
chr7:151945071_G/GT	KMT2C	059Pf	stopgain	LoF	2270	869	2551	819
chr7:151945071_G/GT	KMT2C	049Pb	stopgain	LoF	131	50	323	92
chr7:151945071_G/GT	KMT2C	001P	stopgain	LoF	4315	1630	3867	952
chr7:151945071_G/GT	KMT2C	058Pf	stopgain	LoF	3213	1197	4043	1111
chr7:151945071_G/GT	KMT2C	026L	stopgain	LoF	1013	376	1049	703
chr7:151945071_G/GT	KMT2C	002P	stopgain	LoF	864	320	4098	1285
chr7:151945071_G/GT	KMT2C	032P	stopgain	LoF	625	229	799	287
chr7:151945071_G/GT	KMT2C	001P	stopgain	LoF	2060	735	3343	904
chr7:151945071_G/GT	KMT2C	040P	stopgain	LoF	268	95	222	115
chr7:151945071_G/GT	KMT2C	045P	stopgain	LoF	607	215	7060	1796
chr7:151945071_G/GT	KMT2C	053N	stopgain	LoF	1154	404	798	358
chr7:151945071_G/GT	KMT2C	053P	stopgain	LoF	1154	404	1493	462
chr7:151945071_G/GT	KMT2C	053N	stopgain	LoF	1415	493	890	384
chr7:151945071_G/GT	KMT2C	053P	stopgain	LoF	1415	493	1703	494
chr7:151945071_G/GT	KMT2C	011P	stopgain	LoF	3522	1211	6834	1993
chr7:151945071_G/GT	KMT2C	002P	stopgain	LoF	1688	577	3244	1019
chr7:151945071_G/GT	KMT2C	040P	stopgain	LoF	354	121	337	161
chr7:151945071_G/GT	KMT2C	033P	stopgain	LoF	684	233	692	195
chr7:151945071_G/GT	KMT2C	058Pf	stopgain	LoF	3163	1070	3223	901
chr7:151945071_G/GT	KMT2C	045P	stopgain	LoF	507	171	4676	1184
chr7:151945071_G/GT	KMT2C	033P	stopgain	LoF	689	232	1103	311
chr7:151945071_G/GT	KMT2C	009La	stopgain	LoF	2975	983	4293	1269
chr7:151945071_G/GT	KMT2C	009Lb	stopgain	LoF	2975	983	4309	1254
chr7:151945071_G/GT	KMT2C	009P	stopgain	LoF	2975	983	5187	1406
chr7:151945071_G/GT	KMT2C	011P	stopgain	LoF	1856	605	6683	2101
chr7:151945071_G/GT	KMT2C	013P	stopgain	LoF	2076	671	5361	1412
chr7:151945071_G/GT	KMT2C	009La	stopgain	LoF	1281	401	4563	1371
chr7:151945071_G/GT	KMT2C	009Lb	stopgain	LoF	1281	401	5061	1492
chr7:151945071_G/GT	KMT2C	054P	stopgain	LoF	860	267	1079	408
chr7:151945071_G/GT	KMT2C	004P	stopgain	LoF	4148	1286	6823	2049
chr7:151945071_G/GT	KMT2C	032P	stopgain	LoF	650	201	836	295
chr7:151945071_G/GT	KMT2C	017P	stopgain	LoF	844	260	701	180
chr7:151945071_G/GT	KMT2C	013P	stopgain	LoF	541	165	4397	1118
chr7:151945071_G/GT	KMT2C	054P	stopgain	LoF	1186	360	1732	652
chr7:151945071_G/GT	KMT2C	006P	stopgain	LoF	1742	520	3908	1100
chr7:151945071_G/GT	KMT2C	004P	stopgain	LoF	1549	462	5360	1627
chr7:151945071_G/GT	KMT2C	030P	stopgain	LoF	1597	467	3334	783
chr7:151945071_G/GT	KMT2C	031P	stopgain	LoF	1298	375	1984	1042
chr7:151945071_G/GT	KMT2C	017P	stopgain	LoF	1791	501	1407	358
chr7:151945071_G/GT	KMT2C	006P	stopgain	LoF	4069	1135	6556	1904
chr7:151945071_G/GT	KMT2C	023P	stopgain	LoF	1578	437	2313	635
chr7:151945071_G/GT	KMT2C	028Pc	stopgain	LoF	496	136	1049	474
chr7:151945071_G/GT	KMT2C	028Pa	stopgain	LoF	496	136	502	182
chr7:151945071_G/GT	KMT2C	035P	stopgain	LoF	1333	363	1128	313
chr7:151945071_G/GT	KMT2C	043P	stopgain	LoF	210	57	1007	236
chr7:151945071_G/GT	KMT2C	023P	stopgain	LoF	1077	290	1400	360
chr7:151945071_G/GT	KMT2C	035P	stopgain	LoF	2606	700	1780	539
chr7:151945071_G/GT	KMT2C	031P	stopgain	LoF	2323	623	2687	1391
chr7:151945071_G/GT	KMT2C	036P	stopgain	LoF	1451	388	92	33
chr7:151945071_G/GT	KMT2C	043P	stopgain	LoF	259	68	1383	328
chr7:151945071_G/GT	KMT2C	051P	stopgain	LoF	431	113	984	280
chr7:151945071_G/GT	KMT2C	018P	stopgain	LoF	7063	1833	2820	673
chr7:151945071_G/GT	KMT2C	016P	stopgain	LoF	1894	488	4372	1131
chr7:151945071_G/GT	KMT2C	049Pb	stopgain	LoF	134	34	312	69
chr7:151945071_G/GT	KMT2C	051P	stopgain	LoF	432	109	988	277
chr3:168861536_C/A	MECOM	050P	nonsynonymous_SNV	Act	387	493	562	707
chr11:64575122_G/A	MEN1	053P	nonsynonymous_SNV	LoF	315	345	154	187
chr11:64575122_G/A	MEN1	053N	nonsynonymous_SNV	LoF	315	345	172	185
chr11:64575122_G/A	MEN1	019P	nonsynonymous_SNV	LoF	36	29	6	4
chr11:94194147_T/A	MRE11A	016P	nonsynonymous_SNV	ambiguous	572	615	1773	1898
chr11:94194147_T/A	MRE11A	018P	nonsynonymous_SNV	ambiguous	1913	1898	572	615
chr11:94224013_C/T	MRE11A	043P	nonsynonymous_SNV	ambiguous	67	39	245	337
chr5:80074556_G/A	MSH3	034P	nonsynonymous_SNV	LoF	237	266	231	212
chr1:45797228_C/T	MUTYH	041P	nonsynonymous_SNV	LoF	80	69	50	37
chr8:128753187_C/T	MYC	002P	nonsynonymous_SNV	Act	331	358	413	942
chr8:90993640_C/T	NBN	044P	nonsynonymous_SNV	LoF	249	221	309	334
chr9:139402747_C/T	NOTCH1	039P	nonsynonymous_SNV	ambiguous	204	252	166	208
chr1:120478125_A/C	NOTCH2	040P	nonsynonymous_SNV	ambiguous	64	103	81	77
chr11:3720528_G/A	NUP98	010P	nonsynonymous_SNV	Act	42	73	608	96
chr11:3720413_T/C	NUP98	040P	nonsynonymous_SNV	Act	92	83	84	117
chr3:52620536_C/A	PBRM1	013P	nonsynonymous_SNV	LoF	248	259	765	752
chr4:55127448_G/A	PDGFRA	013P	nonsynonymous_SNV	Act	388	328	781	747
chr17:8052595_G/C	PER1	038P	nonsynonymous_SNV	Act	189	168	399	385
chr5:67522712_C/T	PIK3R1	054P	nonsynonymous_SNV	LoF	172	145	376	192
chr2:190670463_C/T	PMS1	006P	nonsynonymous_SNV	LoF	641	604	1320	1374
chr7:6045634_T/C	PMS2	032P	nonsynonymous_SNV	LoF	98	96	76	82
chr10:43622095_A/G	RET	015P	nonsynonymous_SNV	Act	323	316	648	602
chr10:43612156_C/T	RET	013P	nonsynonymous_SNV	Act	203	177	484	529
chr17:56439930_C/T	RNF43	049Pb	nonsynonymous_SNV	LoF	86	80	110	100
chr17:56439930_C/T	RNF43	031P	nonsynonymous_SNV	LoF	145	112	345	330
chr5:251513_C/T	SDHA	013P	nonsynonymous_SNV	LoF	40	32	320	276
chr18:45395745_C/T	SMAD2	021P	nonsynonymous_SNV	LoF	134	128	236	192
chr17:38785194_C/T	SMARCE1	040P	nonsynonymous_SNV	ambiguous	51	32	90	68
chr7:128843396_G/A	SMO	056P	nonsynonymous_SNV	Act	0	117	0	161
chr1:16202968_C/T	SPEN	034P	nonsynonymous_SNV	ambiguous	175	142	148	254
chr1:16202968_C/T	SPEN	016P	nonsynonymous_SNV	ambiguous	257	286	1553	1479
chr1:16202968_C/T	SPEN	018P	nonsynonymous_SNV	ambiguous	1596	1479	257	286
chr19:1226569_C/T	STK11	013P	nonsynonymous_SNV	LoF	70	69	124	117
chr1:36762349_C/A	THRAP3	014P	nonsynonymous_SNV	Act	326	355	985	861
chr9:135771872_G/A	TSC1	021P	nonsynonymous_SNV	LoF	101	90	599	532
chr16:2120487_G/A	TSC2	044P	nonsynonymous_SNV	LoF	44	50	171	153
chr16:2120487_G/A	TSC2	008P	nonsynonymous_SNV	LoF	121	118	322	343
chr16:2104441_G/A	TSC2	031P	nonsynonymous_SNV	LoF	130	102	263	262
chr8:31012237_C/G	WRN	005P	nonsynonymous_SNV	LoF	547	568	957	865
chr8:31012237_C/G	WRN	041P	nonsynonymous_SNV	LoF	271	255	393	225
chr8:30977942_T/TA	WRN	007P	splicing	LoF	203	127	710	496
chr3:14187542_G/C	XPC	008P	nonsynonymous_SNV	LoF	56	71	213	169
chrX:15821891_C/T	ZRSR2	058Pf	nonsynonymous_SNV	LoF	0	570	6	621
chrX:15821891_C/T	ZRSR2	054P	nonsynonymous_SNV	LoF	251	257	284	275
chrX:15821891_C/T	ZRSR2	053P	nonsynonymous_SNV	LoF	301	282	324	305
chrX:15821891_C/T	ZRSR2	053N	nonsynonymous_SNV	LoF	301	282	171	145
Footnotes
(1) https://www.cancergenomeinterpreter.org
Germline variants were significantly enriched for genes associated with DNA repair (GO:0006281, P=6x10-9 using the PANTHER web tool (www.pantherdb.org)

## Sheet: Table S7
Table S7. Germline heterozygous variants predicted to become unopposed due to somatic LoH
Contains germline Variants where:
1) 0.6 < Germline Alt/Ref read ratio < 1
2) Somatic.ALT.REF.ratio > 1.5
3) Somatic copy number = 1
4) Predicted to affect protein function by Cancer Genome Interpreter
Variant	Gene	Tumour	Mutation type	Cancer Genome Interpreter functional prediction	number of germline REF reads	number of germline ALT reads	number of somatic REF reads	number of somatic ALT reads	somatic copy number	somatic allelic imbalance (%)
chr1:16202968_C/T	SPEN	034P	nonsynonymous_SNV	ambiguous	175	142	148	254	1	20
chr1:6212566_G/C	CHD5	034P	nonsynonymous_SNV	LoF	213	196	72	197	1	20
chr11:108098576_C/G	ATM	014P	nonsynonymous_SNV	LoF	417	377	379	1077	1	25
chr16:3778424_T/G	CREBBP	003P	nonsynonymous_SNV	LoF	61	61	49	143	1	25
chr18:42530795_C/T	SETBP1	034P	nonsynonymous_SNV	ACT	197	174	127	226	1	15
chr2:216200797_G/A	ATIC	024P	nonsynonymous_SNV	Act	437	330	316	565	1	20
chr6:106552892_G/C	PRDM1	034P	nonsynonymous_SNV	LoF	215	183	182	290	1	20
chr9:135781005_G/C	TSC1	053P	nonsynonymous_SNV	LoF	342	291	96	222	1	20
